# Supplementary material for: Dermatoglyphic meta-analysis indicates early epigenetic outcomes & possible implications on genomic zygosity in type-2 diabetes
Source: F1000Res. 2015 Aug 24;4:617. [Version 1] doi: 10.12688/f1000research.6923.1 (PMC5527987; doi:10.12688/f1000research.6923.1)
Supplement: Supplementary file 1 [file f1000research-4-7455-s0000.tgz]

Archive with 1 entries (1 files):
- b8971594-a0d4-4cf4-8aca-e4ef831bb48b.docx
