# Supplementary material for: Dermatoglyphic meta-analysis indicates early epigenetic outcomes & possible implications on genomic zygosity in type-2 diabetes
Source: F1000Res. 2015 Aug 24;4:617. [Version 1] doi: 10.12688/f1000research.6923.1 (PMC5527987; doi:10.12688/f1000research.6923.1)
Supplement: Supplementary file 2 [file f1000research-4-7455-s0001.tgz]

Archive with 1 entries (1 files):
- c93263d0-a887-4511-9c55-22e9c9f5d303.docx
